# Supplementary material for: Donor-delivered cell wall hydrolases facilitate nanotube penetration into recipient bacteria
Source: Nat Commun. 2020 Apr 22;11:1938. doi: 10.1038/s41467-020-15605-1 (PMC7176660; doi:10.1038/s41467-020-15605-1)
Supplement: Supplementary file 4 — Supplementary Data 1 [file 41467_2020_15605_MOESM4_ESM.xlsx]

## Sheet: Sheet1
Supplementary Data 1
List of strains
Bs strains	Genotype	Description (#)
PY79	Wild type	1
SB513**	amyE::Phyper-spank-gfp-kan	2
SB463	amyE::Phyper-spank-cat-spec	2
AR5	rplA-gfp::spec	3
AR16	amyE::PrrnE-gfp-spec	3
ET13	amyE::Phyper-spank-yueB-yfp-spec	4
GB61	∆ymdB::tet	5
GB168	∆ymdB::tet, amyE::Phyper-spank-ymdB-spec, ∆hag::erm	5
GD110*	amyE::Phyper-spank-cat-spec, pHB201/cat, erm	2
GD215	∆hag::erm	2
AB3	ΔlytC::spec	Gibson assembly using primers (lytC P1-P4) listed in Supplementary Data 2
AB11**	ΔlytC::spec, amyE::Phyper-spank-gfp-kan	SB513 was transformed with gDNA from AB3
AB19	ΔlytC::spec, amyE::Phyper-spank-cat-spec	SB463 was transformed with gDNA from AB3
AB27*	ΔlytC::spec, amyE::Phyper-spank-cat-spec; pHB201/cat,erm	AB19 was transformed with pHB201
AB35	ΔlytBC::cat	Gibson assembly using primers (lytB P1-P2, lytC P3-P4) listed in Supplementary Data 2
AB36	ΔlytBC::spec	Gibson assembly using primers (lytB P1-P2, lytC P3-P4) listed in Supplementary Data 2
AB44	lytC-gfp::spec	PY79 was transformed with pAB27
AB45	lytC-gfp::kan, Δhag::erm	GD215 was transformed with pAB30
AB46	ΔlytBC::spec, amyE::Phyper-spank-gfp-kan	SB513 was transformed with gDNA from AB36
AB51**	ΔlytBC::spec, amyE::Phyper-spank-cat-spec	SB463 was transformed with gDNA from AB36
AB56*	ΔlytBC::spec, amyE::Phyper-spank-cat-spec; pHB201/cat,spec	AB51 was transformed with pHB201
AB62	ΔlytC::spec, Δhag::erm	GD215 was transformed with gDNA from AB3
AB64	ΔlytBC::spec, Δhag::erm	GD215 was transformed with gDNA from AB36
AB68	lytB-gfp::kan	PY79 was transformed with gDNA from pAB17
AB112	lytB-gfp::kan, ΔymdB::tet	GB61 was transformed with gDNA from AB68
AB116	lytC-gfp::kan, ΔymdB::tet, Δhag::erm	GB61 was transformed with gDNA from AB45
AB132	lytB-gfp::kan, Δhag::erm	GD215 was transformed with gDNA from AB68
AB134	lytB-gfp::kan, ΔymdB::tet, Δhag::erm	GD215 was transformed with gDNA from AB132
AB144	lytB-gfp::kan, ΔymdB::tet, amyE::Phyper-spank-ymdB-spec, Δhag::erm	GB168 was transformed with gDNA from AB68
AB157	lytC-gfp::kan, ΔymdB::tet, amyE::Phyper-spank-ymdB-spec, Δhag::erm	GB168 was transformed with gDNA from AB45
AB169	ΔwapA::cat	Gibson assembly using primers (wapA P1-P4) listed in Supplementary Data 2
AB170	∆wapA::cat, lytB-gfp::kan, ΔymdB::tet, amyE::Phyper-spank-ymdB-spec, Δhag::erm	AB144 was transformed with gDNA from AB169
AB222	PlytA-gfp	PY79 was transformed with gDNA from pAB32
AB223	PlytA-gfp, ΔymdB::tet, amyE::Phyper-spank-ymdB-spec, Δhag::erm	GB168 was transformed with gDNA from AB222
AB223a	PlytA-gfp, ∆ymdB::tet	GB61 was transformed with gDNA from AB222
AB227	∆lytC::kan, amyE::PrrnE-gfp-spec	AR16 was transformed with Gibson assembly construct using primers (lytC P1-P4) listed in Supplementary Data 2
AB231	∆lytB::tet	Gibson assembly using primers (lytB P1-P2, lytC P3-P4) listed in Supplementary Data 2
AB232	∆lytB::tet, Δhag::erm	GD215 was transformed with gDNA from AB231
AB233	∆lytB::tet, amyE::Plyt-lytB-cat	AB231 transformed with pAB37
AB234	lytC-gfp::spec, ∆lytB::tet	Gibson assembly using primers (lytC EcoRI- XhoI) listed in Supplementary Data 2
AB235**	∆lytB::tet, amyE::Phyper-spank-gfp-kan	SB513 was transformed with gDNA from AB232a
AB236	ΔlytB::tet, amyE::Phyper-spank-cat-spec	SB463 was transformed with gDNA from AB232a
AB237*	∆lytB::tet, amyE::Phyper-spank-cat-spec; pHB201/cat,erm	AB236 was transformed with pHB201
AB238	∆lytB::tet, amyE::Plyt-lytB-gfp-spec	AB234 transformed with pAB17
AB241	lytB-ΔCWB::cat, Δhag::erm	Gibson assembly construct transformed to GD215 using primers (lytB CWB P1-P6) listed in Supplementary Data 2
AB245	lytB-ΔCWB-gfp::kan, Δhag::erm	AB241 was transformed with pAB17
AB250	lytB-ΔCWB-gfp, ΔymdB::tet, amyE::Phyper-spank-ymdB-spec, Δhag::erm	GB168 was transformed with gDNA from AB245
AB261	lytB-ΔSP::cat	Gibson assembly using primers (lytB SP P1-P6) listed in Supplementary Data 2
AB262	lytB-ΔSP-gfp::kan	AB261 was transformed with gDNA from pAB17
AB263	lytB-ΔSP-gfp, ΔymdB::tet, amyE::Phyper-spank-ymdB-spec, Δhag::erm	GB168 was transformed with gDNA from AB261
AB264	∆lytBC::cat, amyE::PrrnE-gfp-spec	AR16 was transformed with gDNA from AB35
AB265	∆lytB::tet, amyE::PrrnE-gfp-spec	AR16 was transformed with gDNA from AB232a
AB266	lytB-HAx2::cat	Gibson assembly using primers (lytB-HA P1-P5) listed in Supplementary Data 2
AB267	lytB-HAx2::cat, ΔymdB::tet, amyE::Phyper-spank-ymdB-spec, Δhag::erm	GB168 was transformed with gDNA from AB266
AB268	lytB-HAx2::cat, ΔymdB::tet	GB61 was transformed with gDNA from AB266
AB271	∆CORE::cat	Gibson assembly using primers (CORE P1-P6) listed in Supplementary Data 2
AB272	∆CORE::cat, ΔymdB::tet, amyE::Phyper-spank-ymdB-spec, Δhag::erm	GB168 was transformed with gDNA from AB271
AB273	lytB-gfp::kan, ∆CORE::cat, ΔymdB::tet, amyE::Phyper-spank-ymdB-spec, Δhag::erm	AB272 was transformed with pAB17
AB277	gapA-HAx2::cat	Gibson assembly using primers (gapA-HA P1-P5) listed in Supplementary Data 2
AB278	gapA-HAx2::cat, lytB-gfp::kan, Δhag::erm	AB132 was transformed with gDNA from AB277
AB279	gapA-HAx2::cat, lytB-gfp::kan, ΔymdB::tet, amyE::Phyper-spank-ymdB-spec, Δhag::erm	AB144 was transformed with gDNA from AB277
AB280	gapA-HAx2::cat, lytB-gfp::kan, ΔymdB::tet, Δhag::erm	AB134 was transformed with gDNA from AB277
AB281	gapA-HAx2::cat, lytC-gfp::kan	AB45 was transformed with gDNA from AB277
AB281a	gapA-HAx2::cat, lytC-gfp::kan, ∆lytB::tet	AB231 was transformed with gDNA from AB281
AB282	gapA-HAx2::cat, lytC-gfp::kan, ΔymdB::tet, amyE::Phyper-spank-ymdB-spec, Δhag::erm	AB157 was transformed with gDNA from AB277
AB283	gapA-HAx2::cat, lytC-gfp::kan, ΔymdB::tet	AB116 was transformed with gDNA from AB277
AB284	gapA-HAx2::cat, lytB-ΔCWB-gfp, Δhag::erm	AB245 was transformed with gDNA from AB277
AB285	gapA-HAx2::cat, lytB-ΔSP-gfp::kan, Δhag::erm	AB262 was transformed with gDNA from AB277
AB286	lytB-ΔCWB::cat, ΔlytC::spec	AB241 was transformed with gDNA from AB3
AB287	∆lytB::tet, amyE::Plyt-lytB-gfp-spec, lytC-gfp::spec	AB238 was transformed with gDNA from AB44
AB300	lytC H328L-E342Q-H395L-E461Q::cat	Gibson assembly using primers (lytC SDM P1-P10) listed in Supplementary Data 2
AB301	lytC H328L-E342Q::cat	Gibson assembly using primers (lytC SDM P1-P10) listed in Supplementary Data 2
AB302	lytC H395L::cat	Gibson assembly using primers (lytC SDM P1-P10) listed in Supplementary Data 2
AB304	∆lytB::tet, lytC H328L-E342Q-H395L-E461Q::cat	AB231 was transformed with gDNA from AB300
AB305	∆lytB::tet, lytC H328L-E342Q::cat	AB231 was transformed with gDNA from AB301
AB306	∆lytB::tet, lytC H395L::cat	AB231 was transformed with gDNA from AB302
AB312**	∆lytB::tet, lytC H328L-E342Q-H395L-E461Q::cat, amyE::Phyper-spank-gfp-kan	AB304 was transformed with gDNA from SB513
AB313**	∆lytB::tet, lytC H328L-E342Q::cat, amyE::Phyper-spank-gfp-kan, amyE::Phyper-spank-gfp-kan	AB305 was transformed with gDNA from SB513
AB314**	∆lytB::tet, lytC H395L::cat, amyE::Phyper-spank-gfp-kan	AB306 was transformed with gDNA from SB513
AB316	∆lytB::tet, lytC H328L-E342Q-H395L-E461Q::cat, amyE::Phyperspank-cat-spec	AB304 was transformed with gDNA from SB463
AB317	∆lytB::tet, lytC H328L-E342Q::cat, amyE::Phyper-spank-gfp-kan, amyE::Phyper-spank-cat-spec	AB305 was transformed with gDNA from SB463
AB318	∆lytB::tet, lytC H395L::cat, amyE::Phyper-spank-cat-spec	AB306 was transformed with gDNA from SB463
AB320*	∆lytB::tet, lytC H328L-E342Q-H395L-E461Q::cat, amyE::Phyper-spank-cat-spec, pHB201/cat, erm	AB316 transformed with plasmid pHB201
AB321*	∆lytB::tet, lytC H328L-E342Q::cat, amyE::Phyper-spank-cat-spec, pHB201/cat, erm	AB317 transformed with plasmid pHB201
AB322*	∆lytB::tet, lytC H395L::cat, amyE::Phyper-spank-cat-spec, pHB201/cat, erm	AB318 transformed with plasmid pHB201
Other strains	Genotype	Description
OS2	Bm Wild type	6
ABm1	∆lytB::tet	Gibson assembly using primers (lytB Bm P1-P4) listed in Supplementary Data 2
ABm2	∆lytC::tet	Gibson assembly using primers (lytC Bm P1-P4) listed in Supplementary Data 2
Sa	wt-MRSA	2
Vc N16961	Wild type	Kindly provided by Rupak Bhadra (CSIR-IICB, India)
List of plasmids
Plasmids	Genotype	Description
pDR111	amyE::Phyper-spank-spec	Kindly provided by David Rudner (Harvard U)
pHB201	cat, erm	7
pKL168	gfp-kan	8
pKL147	gfp-spec	8
pDG1662		9
pQE32	6X-His tag	Qiagen
pAB17	lytB-gfp	3' region of lytB was amplified from Bs gDNA digested with SalI and SphI and was cloned into pKL168 digested with the same enzymes.
pAB25	lytB-Bs	lytB gene was amplified from Bs gDNA digested with SalI and SphI and was cloned into pQE32 digested with the same enzymes.
pAB26	lytC-Bs	lytC gene was amplified from Bs gDNA digested with SalI and SphI and was cloned into pQE32 digested with the same enzymes.
pAB27	lytC-gfp:spec	3' region of lytB was amplified from Bs gDNA digested with SalI and SphI and was cloned into pKL147 digested with the same enzymes.
pAB28	lytC-Bm	lytC gene was amplified from Bm gDNA digested with KpnI and SphI and was cloned into pQE32 digested with the same enzymes.
pAB29	lytC-Sa	lytC gene was amplified from Sa gDNA digested with KpnI and SphI and was cloned into pQE32 digested with the same enzymes.
pAB30	lytC-gfp:kan	3' region of lytB was amplified from Bs gDNA digested with SalI and SphI and was cloned into pKL168 digested with the same enzymes.
pAB32	PlytA-gfp	3' region of lytB was amplified from Bs gDNA digested with SalI and SphI and was cloned into pKL168 digested with the same enzymes.
pAB37	Plyt-lytB	Promoter region of lyt and lytB ORF was amplified from Bs gDNA, joined by Gibson assembly, digested with SalI and SphI and was cloned into pDG1662 digested with the same enzymes.
(*) Indicates the donor and (**) indicates the recipient strains for molecular exchange experiments.		(#) References are included in the Supplementary information file.
