# Supplementary material for: Donor-delivered cell wall hydrolases facilitate nanotube penetration into recipient bacteria
Source: Nat Commun. 2020 Apr 22;11:1938. doi: 10.1038/s41467-020-15605-1 (PMC7176660; doi:10.1038/s41467-020-15605-1)
Supplement: Supplementary file 5 — Supplementary Data 2 [file 41467_2020_15605_MOESM5_ESM.xlsx]

## Sheet: Sheet1
Supplementary Data 2
List of Primers
Primer	Sequence (5'-3')
lytB-P1	CCATGTTCACTTTCACAAAATAATCAAC
lytB-P2	AATTTCAGGTTCCTCCCTATATCTTAG
lytB-P3	CTAAGATATAGGGAGGAACCTGAAATTTGATTATTTTAGGATATAACGCCATTTAAGG
lytB-P4	CTGAGCGAGGGAGCAGAATCTGTAATAAGATACTGTGCCGTCATGA
lytB-P5	GTTGACCAGTGCTCCCTG TAATCGAAAGAGACAAATCTAATCACAG
lytB-P6	AATTTGTATGATTGTAATACACATGGTTG
lytC-P1	CAGAATTAGTCTTGATGGAAAGCAG
lytC-P2	CTGAGCGAGGGAGCAGAATTGATTTCCTCCTTAAATGGCGTTATATC
lytC-P3	GTTGACCAGTGCTCCCTG TAATCGAAAGAGACAAATCTAATCACAG
lytC-P4	AATTTGTATGATTGTAATACACATGGTTG
lytBC-P1	CCATGTTCACTTTCACAAAATAATCAAC
lytBC-P2	CTGAGCGAGGGAGCAGAAAATTTCAGGTTCCTCCCTATATCTTAG
lytBC-P3	GTTGACCAGTGCTCCCTG TAATCGAAAGAGACAAATCTAATCACAG
lytBC-P4	AATTTGTATGATTGTAATACACATGGTTG
lytB-Bm-P1	AAGCAGTACAGCCTCATGAA
lytB-Bm-P2	CTGAGCGAGGGAGCAGAACTTGTTCCCCCATTTTCATA
lytB-Bm-P3	GTTGACCAGTGCTCCCTGAAACAAAAAAGAATTCTCTGC
lytB-Bm-P4	ACCTACTCGGTGATTTTGAT
lytC-Bm P1	GGTAAATCCGAACGATGCATCGAGA
lytC-Bm P2	CTGAGCGAGGGAGCAGAATCTTCGCTCACCAAACTTTCGAATAG
lytC-Bm P3	GTTGACCAGTGCTCCCTGGCGTGTGACTAAATCAATTGATTTA
lytC-Bm P4	GGAAATAAGAAAGCTGAGTTCCT
lytB-EcoR1	GATC GAATTC CAGCTAGATACGAAATCTTTGGACTTA
lytB-Xho1	CCCAAA CTCGAG ATAACTTGTCAGAGTTGTACCTGGATAGTA
lytC-EcoR1	GATC GAATTCAATCAGCTAAAGAATCCAGTTGTAGGTG
lytC-Xho1	CCCAAA CTCGAGTCTGTAATAAGATACTGTGCCGTCATG
lyB-SalI-pDG	AAACCCGTCGACGTTAACGGTCATATAAATGAGCGTAT
lyB-SphI-pDG	ACCTAGGCATGCCACAAAAAGTATGAGCCCCAGAAAA
lytB-KpnI-His	AAACCCGGTACCGTGATGATGATGGTGATGACTTGTCAGAGTTGTACCTGGATAG
lytB- SphI-His	GGGATCCGCATGCACAAATCTAGCATCAGTCTATCG
gapA-HA-P1	ACGCATCTTGCACAACAAACTG
gapA-HA-P2	CATAGGGATAGCCAGCGTAATCTGGAACATCATATGGGTAAGACCTTTTTTTGCGATGTAAG
gapA-HA-P3	CTGAGCGAGGGAGCAGAATTATTATGCGTAGTCCGGGACGTCATAGGGATAGCCAGCGTAA
gapA-HA-P4	GTTGACCAGTGCTCCCTGTTTATAGCTGAAAAAGGACCTGAC
gapA-HA-P5	ACATCTGCAAGCTCAGCAAAT
lytB-HA-P1	ACTGAAACTGAT TCTGCAAG
lytB-HA-P2	CATAGGGATAGCCAGCGTAATCTGGAACATCATATGGGTAATAACTTGTCAGAGTTGTACC
lytB-HA-P3	TTACGCTGGCTATCCCTATGACGTCCCGGACTACGCATAATGATTATTTTAGGATATAACG
lytB-HA-P4	CTGAGCGAGGGAGCAGAAGGCACAGTATCTTATTACAGA
lytB-HA-P5	GTTGACCAGTGCTCCCTGTAATCGAAAGAGACAAATC
lytB-HA-P6	TTGTAATACTTGGCATCATATTC
lytC-HA-P1	ACAAGCACCGTATATGTAAGC
lytC-HA-P2	CATAGGGATAGCCAGCGTAATCTGGAACATCATATGGGTATCTGTAATAAGATACTGTGCC
lytC-HA-P3	TTACGCTGGCTATCCCTATGACGTCCCGGACTACGCATAA TTCTGCTCCCTCGCTCAG
lytC-HA-P4	CAGGGAGCACTGGTCAAC
lytB CWB P1	CTTTTCGAGGCTTTCCTTCA
lytB CWB P2	CTGAGCGAGGGAGCAGAATGTATTAAATAGAGTTGTATTTATTG
lytB CWB P3	GTTGACCAGTGCTCCCTGACAAGAATGAAATCCTAAAATAGTCG
lytB CWB P4	ATCCGTAACAGCAACATTATC
lytB CWB P4II	TTTCACAGCGCCATATGATTT
lytB CWB P5I	GATAATGTTGCTGTTACGGATAACAAGCTGAAATCATATGGC
lytB CWB P5II	GATAATGTTGCTGTTACGGATAACCAAATTAAAAAAACTTCAACT
lytB CWB P5IIa	AAATCATATGGCGCTGTGAAAAACCAAATTAAAAAAACTTCAACT
lytB CWB P5III	GATAATGTTGCTGTTACGGATAATTCACTTGCTGATGAATTTTAT
lytB CWB P5IIIa	AAATCATATGGCGCTGTGAAAAATTCACTTGCTGATGAATTTTAT
lytB CWB P6	TAAGTCCAAAGATTTCGTATC
lytB SP P1	CTTTTCGAGGCTTTCCTTCA
lytB SP P2	CTGAGCGAGGGAGCAGAATGTATTAAATAGAGTTGTATTTATTG
lytB SP P3	GTTGACCAGTGCTCCCTGACAAGAATGAAATCCTAAAATAGTCG
lytB SP P4	CAAAATTTCAGGTTCCTCCCTATATC
lytB SP P5	GATATAGGGAGGAACCTGAAATTTTGGACTCAAACATCTCAGTTAAATTG
lytB SP P6	GAACTGCCTATAATGATGACTTG
lytC Sa BamHI	AAACCCGGATCCTGCCTAAAAATAAAATTTTAATTTATTTGCTAT
lytC Sa KpnI	AAACCCGGTACCTTATTTACCTGTAATATATGATAATTCTTCAGC
lytC Bm BamHI	AAACCCGGATCCTGAATAAAAAACATGTCATGTACACAG
lytC Bm KpnI	AAACCCGGTACCTTATTTATTAGCTGCAAAATATCGAGCG
PflgB1	GTTGACCAGTGCTCCCTGCAATAAGCTTTATTTCCTGGGTTG
PflgB2	GCTCAAATCCACTTACCTCCA
CORE P1	TGATGATGAAATGCTGGTGAA
CORE P2	CTGAGCGAGGGAGCAGAATTTCAACAGTCGTACACCCTTT
CORE P3	TGGAGGTAAGTGGATTTGAGCATGAAAATAAAAAAATTTACTGCTGCT
CORE P4	CACATTCTGGCCGTTAGTCA
CORE P5	GTTGACCAGTGCTCCCTGCAATAAGCTTTATTTCCTGGGTTG
CORE P6	GCTCAAATCCACTTACCTCCA
lytC SDM P1	ACAGCTTTGGCCGATAACTCAGTGAAA
lytC SDM P2	GCCGATTGCTCCTGAATCTTGATCACCAAGACCCGGATCAATAAA
lytC SDM P3	CAAGATTCAGGAGCAATCGGCAATGGACTCCTTCAAAAAGAAGTCAACCTT
lytC SDM P4	TGGTGATGAGCTATCATTAGCATTTGCAAGTATACTGAGAAATAA
lytC SDM P5	AATGCTAATGATAGCTCATCACCAAATGGA
lytC SDM P6	AGTGATAAAGGCAGTTTGAACTAAAACACTCGGCATTTTAGAATA
lytC SDM P7	CCGAGTGTTTTAGTTCAAACTGCCTTTATCACT
lytC SDM P8	CTGAGCGAGGGAGCAGAATTATCTGTAATAAGATACTGT
lytC SDM P9	GTTGACCAGTGCTCCCTGTAATCGAAAGAGACAAATCTAATCACAG
lytC SDM P10	AATTTGTATGATTGTAATACACATGGTTG
