# Supplementary material for: Donor-delivered cell wall hydrolases facilitate nanotube penetration into recipient bacteria
Source: Nat Commun. 2020 Apr 22;11:1938. doi: 10.1038/s41467-020-15605-1 (PMC7176660; doi:10.1038/s41467-020-15605-1)
Supplement: Supplementary file 7 — Source Data [file 41467_2020_15605_MOESM7_ESM.xlsx]

## Sheet: Fig 1C
	Figure 1C
		wt	ΔlytB	ΔlytC	ΔlytBC
		52	32	22	6
		37	24	17	7
		35	19	14	3
		27	21	19	9
		31	17	11	11
		42	25	16	12
	average	37.3333	23	16.5	8

## Sheet: Fig 1D
	Figure 1D
			WT			ΔlytBC
			total	crawl		total	crawl
			87	4		11	10
			25	1		4	2
			42	2		4	2
			61	3		1	1
			58	2		4	2
			49	3		10	7
			112	5		9	8
						31	19
						74	51

## Sheet: Fig 2B
	Figure 2B
		wt
		2	0	2	1	2	1	2	2	1	2	2	0	2	1	2	2	0	1	2	0
		2	1	1	1	2	2	1	0	1	2	2	1	1	1	2	2	1	1	1	0
		1	0	1	1	2	1	0	1	1	0	1	0	1	1	2	1	0	1	1	2
		1	0	0	0	1	1	1	0	0	1	1	0	0	0	0	2	2	0	0	1
		0	0	0	2	0	1	0	0	2	0	0	1	0	2	1	0	0	1	1	1
		1	0	1	2	1	1	0	1	2	1	1	0	1	0	1	1	0	1	2	1
		2	1	1	2	0	2	1	1	1	0	2	1	1	2	0	1	1	1	2	0
		1	2	0	0	1	1	1	0	0	1	1	2	0	0	1	1	1	2	1	2
		0	2	0	2	2	0	2	0	2	2	0	2	0	1	0	0	2	0	2	2
		2	1	1	2	2	2	1	1	2	2	2	1	1	2	2	2	1	1	0	1
		0	0	1	1	2	2	0	2	2	0	2	0	2	1	0	0	1	0	1	2
		0	1	1	1	0	2	1	1	1	2	2	1	0	1	2	2	1	1	2	1
		2	0	1	2	2	2	0	2	1	2	1	0	1	0	2	2	0	1	1	2
		1	0	2	0	1	1	0	0	0	2	1	2	0	0	1	1	0	0	0	1
		2	0	0	2	0	0	0	0	2	0	0	0	2	2	2	0	2	0	1	0
		0	0	0	2	1	2	2	2	0	1	1	2	1	2	1	2	0	1	2	1
		0	1	1	0	2	2	1	1	2	2	2	1	1	2	0	2	1	0	2	1
		1	2	1	0	1	1	2	0	0	1	1	2	2	0	2	1	2	0	0	1
		1	0	0	2	2	0	2	0	0	2	0	0	0	0	2	1	0	0	2	2
		2	1	1	2	2	0	1	2	2	0	2	1	1	2	0	2	1	1	1	1
		2	0	2	2	2	2	0	1	1	1	0	0	0	1	1	2	0	0	1	2
		2	1	2	1	0	2	1	1	0	2	2	1	1	1	2	2	1	1	2	0
		0	0	1	1	2	1	0	1	1	2	1	0	1	2	2	1	0	1	1	2
		1	1	0	0	1	0	0	0	0	1	1	2	0	0	1	1	0	0	0	1
		2	0	0	1	2	0	1	0	2	1	2	0	0	1	1	0	1	1	2	0
		1	1	1	0	1	1	0	1	1	1	1	0	2	2	1	1	0	1	0	1
		0	1	0	2	0	2	1	2	2	0	2	2	0	0	1	2	1	1	1	0
		1	2	0	0	1	1	1	0	0	1	1	2	0	0	1	1	1	0	0	1
		1	1	0	0	1	1	2	0	1	2	1	0	0	1	0	0	2	0	2	1
		1	1	0	2	2	2	1	0	2	2	2	1	2	2	0	2	1	1	2	2
		ΔymdB
		0	0	0	0	0	0	0	0	0	0	1	0	0	0	0	0	1	0	1	0
		0	0	0	0	1	0	0	0	0	0	0	0	0	1	0	0	0	0	0	1
		0	0	1	0	0	0	0	0	0	0	0	0	1	0	0	0	0	0	0	0
		1	0	0	0	0	1	0	0	1	0	0	0	0	0	0	1	0	1	0	0
		0	0	0	0	0	0	0	0	0	0	0	0	0	0	0	1	0	0	0	0
		0	1	0	0	0	0	0	0	0	0	0	0	0	0	0	0	0	0	0	0
		0	0	0	0	0	0	0	1	0	0	0	0	0	1	0	0	0	0	0	0
		0	0	0	0	0	0	0	0	0	0	0	0	0	0	0	0	0	0	0	0
		0	0	0	0	0	0	0	0	1	0	0	0	0	0	0	0	0	0	0	0
		0	0	0	1	0	1	0	0	0	0	0	0	1	0	0	0	0	0	0	0
		1	0	0	0	0	0	0	0	0	1	0	0	0	0	0	0	0	0	0	0
		0	0	1	0	0	0	0	0	0	0	0	0	0	0	1	0	0	0	0	0
		0	0	0	0	0	0	0	1	0	0	0	0	0	0	0	1	0	0	0	0
		0	0	0	0	0	0	0	0	0	0	0	0	0	0	0	0	0	0	0	0
		0	0	0	0	0	0	0	0	0	0	0	0	0	0	0	0	0	0	0	0
		0	0	0	0	0	0	1	0	0	0	0	0	0	1	0	0	1	0	0	0
		0	0	0	0	0	0	0	0	0	0	0	0	0	0	0	0	0	0	0	0
		0	0	0	0	1	0	0	0	0	0	0	0	0	0	0	0	0	0	0	0
		0	0	0	1	0	0	0	0	0	0	0	0	0	0	0	0	0	0	0	0
		0	0	0	0	0	0	0	0	1	0	0	0	0	0	0	0	0	0	1	0
		0	0	0	0	1	0	0	0	0	1	0	0	1	0	1	0	0	0	0	0
		1	0	0	0	0	0	0	0	0	0	0	0	0	0	0	0	0	0	0	1
		0	0	1	0	0	0	0	0	0	0	0	0	0	0	0	0	0	1	0	0
		0	0	0	0	0	0	0	0	0	0	0	0	0	0	0	0	0	0	0	0
		0	1	0	0	0	0	0	1	0	0	0	0	0	0	0	1	0	0	0	0
		0	0	0	0	0	0	0	0	0	0	0	0	0	0	0	0	0	0	0	0
		0	0	0	0	0	0	0	0	0	0	0	1	0	0	0	0	0	0	1	1
		0	0	0	0	0	0	1	0	0	0	0	0	0	0	0	0	0	0	0	0
		0	0	0	1	0	0	0	0	0	0	0	0	0	0	0	0	0	0	0	0
		0	0	0	0	0	1	0	0	0	0	0	0	0	1	0	0	0	0	0	0
		ymdBOE
		3	3	3	1	4	3	3	2	1	4	3	3	2	1	4	3	3	2	1	2
		2	2	2	1	1	2	0	2	1	1	2	0	2	2	1	2	0	2	1	1
		2	2	3	3	2	2	2	3	3	0	2	2	3	3	2	2	2	3	3	0
		2	0	2	2	2	3	0	2	2	2	2	0	2	2	2	2	0	2	2	2
		2	1	0	1	1	2	1	0	2	1	2	1	0	1	1	2	1	0	2	1
		2	4	2	2	0	2	4	2	2	0	2	4	2	2	0	2	4	2	2	0
		1	2	3	0	1	1	2	3	0	1	1	2	3	0	1	1	2	3	0	2
		1	3	3	2	2	2	3	3	2	2	1	3	3	2	2	1	3	3	2	2
		1	3	6	0	2	1	3	2	0	2	1	3	6	0	2	2	3	6	0	2
		1	1	2	1	3	1	1	2	1	3	1	1	2	1	3	1	1	2	1	2
		2	3	2	1	4	2	4	2	2	0	2	0	2	2	2	2	0	2	2	2
		2	0	2	2	1	2	0	2	1	1	2	0	2	1	1	2	0	2	1	1
		3	3	2	1	4	2	2	3	3	0	2	2	3	3	0	2	2	3	3	0
		2	0	2	2	2	2	0	2	2	2	2	0	2	2	2	2	2	2	2	2
		2	1	0	1	1	2	1	0	1	1	2	2	0	1	1	2	1	0	1	1
		2	4	2	2	0	2	1	1	2	3	0	4	2	2	3	2	4	2	2	3
		1	2	3	0	1	1	2	3	0	1	1	2	3	0	1	2	2	3	2	1
		1	3	2	3	3	0	3	3	1	3	6	0	2	1	2	1	3	3	2	2
		2	3	6	0	2	1	3	6	0	2	1	3	6	0	2	1	3	6	0	2
		1	2	2	1	3	1	1	2	1	3	1	1	2	1	3	1	1	2	1	3
		2	2	2	0	2	2	2	2	1	4	3	3	2	1	4	3	3	2	1	4
		1	2	3	1	1	2	0	2	1	1	2	0	0	4	2	2	0	2	4	2
		0	3	3	1	3	2	2	3	3	0	2	2	2	3	0	2	2	3	3	0
		2	0	2	2	2	2	0	2	2	2	3	0	2	2	2	2	0	2	2	2
		1	1	3	1	1	2	1	0	1	1	2	1	3	3	1	2	2	0	3	1
		2	1	0	1	2	2	1	0	1	0	2	4	2	2	0	2	4	2	2	0
		1	2	3	3	1	1	2	3	0	3	1	3	2	2	2	3	3	2	2	2
		2	3	3	2	2	1	1	2	1	1	2	1	0	1	1	2	3	3	2	2
		1	3	6	0	2	1	3	2	0	2	1	3	3	0	2	2	3	3	3	2
		1	2	2	1	3	2	1	2	1	3	3	1	2	3	3	1	1	2	1	3

## Sheet: Fig 4B
	Figure 4B
	Figure 4B
		LytB-GFP					GapA-HAx2

## Sheet: Fig 4F
	Figure 4F
			LytB	LytB-ΔCWB	LytB-ΔSP
			17	8	1
			4	2	1
			4	2	0
			11	2	0
			7	4	0
			16	2	0
			7	2	0
			12	4	3
			8	1	3
			7	1	1
			16	2	0
			14	3	1
			6	1	2
			12	5	0
			13	1	0
			8	2	0
			7	4	0
			7	3	0
			11	4	0
			14	4	0
			14	6
			12	2
			5	3
			12	2
			15	3
			15	2
			14	1
			8	2
			16	3
			5	1
			12	1
			25	2
				2
				2
				2
				1
				1

## Sheet: Fig4G
	Figure 4G
			LytB wt														LytB ΔCWB
				Sa surface		Background	Background	Background	Average background		Normalized value						Sa surface		Background	Background	Background	Average background		Normalized value
				94		11	3	5	6.33333		88						9		3	5	4	4		5
				45		2	9	6	5.66667		39						5		2	3	6	3.66667		2
				22		2	6	8	5.33333		19						4		1	2	1	1.33333		3
				29		1	2	7	3.33333		26						6		2	2	0	1.33333		5
				117		17	11	9	12.3333		105						7		2	1	1	1.33333		6
				16		4	2	3	3		13						9		1	0	0	0.333333		9
				19		2	1	3	2		17						5		1	0	1	0.666667		4
				20		6	7	9	7.33333		13						6		5	2	7	4.66667		1
				70		7	5	9	7		63						3		1	1	2	1.33333		2
				73		3	6	5	4.66667		68						3		1	0	0	0.333333		3
				112		18	9	12	13		99						1		0	1	1	0.666667		0
				92		3	6	5	4.66667		87						11		4	6	3	4.33333		7
				36		4	2	2	2.66667		33						4		2	1	0	1		3
				91		3	4	1	2.66667		88						2		0	0	1	0.333333		2
				123		6	8	11	8.33333		115						9		3	5	2	3.33333		6
				91		17	29	14	20		71						11		9	3	5	5.66667		5
				104		2	9	19	10		94						6		1	2	1	1.33333		5
				25		16	8	12	12		13						3		1	0	1	0.666667		2
				23		7	8	5	6.66667		16						16		4	5	8	5.66667		10
				21		6	4	7	5.66667		15						2		1	0	6	2.33333		0
				11		9	6	8	7.66667		4						11		5	9	1	5		6

## Sheet: Fig5A
	Figure 5A
		protein	No treatment			LytB			LytC			LytB+LytC
		cell	Bs	Bm	Sa	Bs	Bm	Sa	Bs	Bm	Sa	Bs	Bm	Sa
			0.009	0.01	0.011	0.015	0.019	0.011	0.123	0.114	0.095	0.343	0.391	0.271
			0.008	0.008	0.008	0.031	0.035	0.019	0.117	0.101	0.086	0.412	0.381	0.264
			0.005	0.009	0.01	0.022	0.009	0.016	0.135	0.126	0.098	0.369	0.341	0.339
		average	0.00733333	0.009	0.00966667	0.0226667	0.021	0.0153333	0.125	0.113667	0.093	0.374667	0.371	0.291333
		s.d.	0.00208167	0.001	0.00152753	0.00802081	0.0131149	0.00404145	0.00916515	0.0125033	0.006245	0.0348473	0.0264575	0.0414287

## Sheet: Fig 5D
		Figure 5D
			Bs					Bm					Sa
			Untreated	LytB-Bs	LytC-Bs	LytBC-Bs		Untreated	LytB-Bs	LytC-Bs	LytBC-Bs		Untreated	LytB-Bs	LytC-Bs	LytBC-Bs
			4	27	52	100		2	34	67	88		12	3	42	81
			3	39	73	93		6	28	51	98		5	11	31	78
			5	15	57	81		5	42	69	92		3	5	45	73
			8	41	87	85		9	18	45	75		8	16	39	62
		average	5	30.5	67.25	89.75		5.5	30.5	58	88.25		7	8.75	39.25	73.5
		s.d.	2.16025	12.0416	15.9243	8.46069		2.88675	10.116	11.8322	9.74252		3.91578	5.90903	6.0208	8.34666

## Sheet: Fig 6A
		Figure 6A
			Protein		LytC-Bm	LytC-Sa	LytB-Bs+LytC-Bm	LytB-Bs+LytC-Sa			LytB-Bs	LytC-Bs	LytB-Bs+LytC-Bs
					0.067	0.1	0.341	0.147			0.015	0.123	0.343
					0.055	0.13	0.331	0.113			0.031	0.117	0.412
					0.099	0.15	0.448	0.159			0.022	0.135	0.369
			average		0.0736667	0.126667	0.373333	0.139667			0.0226667	0.125	0.374667
			s.d.		0.00848528	0.0212132	0.00707107	0.0240416			0.00802081	0.00916515	0.0348473

## Sheet: Fig 6B
	Figure 6B
			Cell	Bs	Bm	Sa		Bs	Bm		Bs	Bm		Bs	Sa		Bs	Sa
			Protein	LytB-Bs	LytB-Bs	LytB-Bs		LytC-Bm	LytC-Bm		LytB-Bs,LytC-Bm	LytB-Bs,LytC-Bm		LytC-Sa	LytC-Sa		LytB-Bs, LytC-Sa	LytB-Bs, LytC-Sa
				27	34	3		46	81		91	89		51	41		51	48
				39	28	11		52	62		94	96		31	68		62	31
				15	42	5		65	59		82	78		64	39		68	59
				41	18	16		49	49		79	98		47	52		44	68
			Average	30.5	30.5	8.75		53	62.75		86.5	90.25		48.25	50		56.25	51.5
			s.d.	12.0416	10.116	5.90903		8.3666	13.376		7.14143	9.03235		13.5984	13.2916		10.7819	15.9269

[truncated: 15 more sheets: Fig 6C, Fig 7, Fig S1B, Fig S2A, Fig S4B, Fig S4C, Fig S4D, Fig S7C, Fig S7D, Fig S9B, Fig S10B, Fig S11D, Fig S13B, Fig S14A, Fig S14B]
